# Supplementary material for: Artificial intelligence in preventive medicine for children and adolescents—applications and acceptance
Source: Bundesgesundheitsblatt Gesundheitsforschung Gesundheitsschutz. 2025 Jun 30;68(8):907–14. [Article in German] doi: 10.1007/s00103-025-04096-4 (PMC12287224; doi:10.1007/s00103-025-04096-4)
Supplement: Supplementary file 1 — Tabelle S1: Übersicht über die zitierten Studien [file 103_2025_4096_MOESM1_ESM.xlsx]

## Sheet: Tabelle1
Autor:innen	Jahr	Titel	Land	Kurzzusammenfassung	KI-Methode	Studiendesign	Datenset	Accuracy der KI-Methode
van Kamp I, K. P. Waye, K. Kanninen, J. Gulliver, A. Bozzon, A. Psyllidis, H. Boshuizen, J. Selander, P. van den Hazel, M. Brambilla, M. Foraster, J. Julvez, M. Klatte, S. Jeram, P. Lercher, D. Botteldooren, G. Ristovska, J. Kaprio, D. Schreckenberg, M. Hornikx, J. Fels, M. Weber, E. Braat-Eggen, J. Hartmann, C. Clark, T. Vrijkotte, L. Brown and G. Bolte	2022	Early environmental quality and life-course mental health effects: The Equal-Life project	Westeuropa (Niederlande, Schweden, Spanien, Finnland, Österreich, Italien, UK, Deutschland)	Auswirkungen interner und externer Einflüsse auf die psychische Gesundheit und kognitive Entwicklung. Analyse der kindlichen Umwelt und langfristiger Effekte (physische, gebaute, soziale, wirtschaftliche, kulturelle Dimensionen sowie wahrgenommene Qualität des Ortes und der Lebensqualität).	Random Forest	longitudinal	242.673 Kinder und Jugendliche aus 8 Geburtskohorten und 3 Schulstudien	keine Ergebnisse
Li X, M. Kane, Y. Zhang, W. Sun, Y. Song, S. Dong, Q. Lin, Q. Zhu, F. Jiang and H. Zhao	2021	Circadian rhythm analysis using wearable device data: Novel penalized machine learning approach	China	Säuglinge mit einem konsolidierten Tagesrhythmus – ermittelt durch KI-Analyse von Aktivitätsdaten tragbarer Geräte – zeigen tendenziell bessere Ergebnisse in der grobmotorischen Entwicklung, gemessen mit den Peabody Developmental Motor Scales-2. Ein Zusammenhang zwischen der Ausbildung zirkadianer Rhythmen (6–18 Monate) und der motorischen Entwicklung konnte nachgewiesen werden	Machine Learning: Penalized Multiband Learning (PML) algorithm, Fast Fourier Transform Algorithm	longitudinal	Daten einer Actiwatch, die für sieben Tage getragen wurde, 262 gesunde Säuglinge/Kleinkinder 6-24 Monate	nicht angegeben
Tariq Q, S. L. Fleming, J. N. Schwartz, K. Dunlap, C. Corbin, P. Washington, H. Kalantarian, N. Z. Khan, G. L. Darmstadt and D. P. Wall	2019	Detecting developmental delay and autism through machine learning models using home videos of bangladeshi children: Development and validation study	Indien	Identifikation von entwicklungsverzögerten Kindern und deren Risikobewertung für Autismus-Spektrum-Störungen (ASS) anhand von Heimvideos.	Sparse 5-feature LR classifier, Random Forest	theoretisch	150 Heimvideoaufnahmen (durchschnittliche Länge: 3,11 Minuten	85% (Identifikation ASD), 76% (Unterscheidung atypische vs. verzögerte Entwicklung)
Rauschenberger M, R. Baeza-Yates and L. Rello	2022	A Universal Screening Tool for Dyslexia by a Web-Game and Machine Learning	Spanien, Deutschland	Universelles Screening auf Legasthenie mittels Machine-Learning-Modellen basierend auf Daten aus einem webbasierten, sprachunabhängigen Spiel.	Random Forest, Extra Trees	cross-sectional/experimentell	MusVis webgame, 313 Kinder und Jugendliche	75% (deutschsprachig), 69% (spanischsprachig)
Chen A, F. Wijnen, C. Koster and H. Schnack	2017	Individualized early prediction of familial risk of dyslexia: A study of infant vocabulary development	Niederlande	Vorhersage von Legasthenie mittels Machine-Learning-Analyse des N-CDI-Fragebogens zur Unterscheidung von Kindern mit familiärem Legasthenie-Risiko und normalerweise entwickelnden Kindern. Die Analyse des McArthur-Bates Communicative Development Inventory (CDI)-Scores ergab, dass Kinder mit familiärem Risiko signifikant niedrigere Werte aufwiesen	Support Vector Machine	cross-sectional	993 N-CDI Fragebögen (Communicative Development Inventory Dutch Version)	68% (sensitivity of 70% and a specify of 67%)
Tolami FA, M. Khorasani, M. Kahani, S. A. A. Yazdi and M. A. Ghalenoei	2021	An intelligent linguistic error detection approach to automated diagnosis of Dyslexia disorder in Persian speaking children	Iran	Automatisierte Erkennung von Legasthenie und sprachlichen Fehlern anhand von Sprachaufnahmen persischer Kinder	Natural Language Processing, Multilayer Perceptron Neural Network Model, Naive Bayes, K-nearest neighbors, Decision Tree, Support Vector Machine, Logistic Regression	cross-sectional/experimentell	Sprachaufnahmen von 54 Kindern (8-11 Jahre)	94% (Präzision)
Kim H, P. Taele, J. Seo, J. Liew and T. Hammond	2016	EasySketch2: a novel sketch-based interface for improving children's fine motor skills and school readiness	USA	Bewertung der Feinmotorik von Kindern mittels einer Machine-Learning-Schnittstelle zur Ableitung ihrer motorischen Entwicklung, Selbstregulationsfähigkeiten und Schulreife. Die Feinmotorik wurde durch Techniken der Skizzenrekognition kategorisiert, und ein pädagogisches System wurde in die Anwendung integriert, um Kindern Zeichenfähigkeiten beizubringen.	Random Forest, ensemble methods ("Kimchi Classifier")	cross-sectional/experimentell	Skizzen von 1853 Kindern	nicht angegeben
Xu L, J. Chen, F. Wang, Y. Chen, W. Yang and C. Yang	2021	Machine-learning-based children’s pathological gait classification with low-cost gait-recognition system	China	Pathologisches Gang-Erkennungssystem mittels Druckinformationen der Kinderfüße zur Überwachung des Gangmusters, um Pathologien frühzeitig zu erkennen und geeignete therapeutische Maßnahmen einzuleiten.	Machine Learning (Neural Network and Support Vector Machine)	cross-sectional	Plantardruckmessungen von 17 Kindern (Alter 5.10 Jahre)	92.41%-97.79%
Fitter NT, R. Funke, J. Carlos Pulido, M. J. Mataric and B. A. Smith	2020	Toward Predicting Infant Developmental Outcomes From Day-Long Inertial Motion Recordings	USA	Analyse von ganztägigen Bewegungsaufzeichnungen zur Vorhersage typischer Entwicklungen oder Entwicklungsverzögerungen bei Kindern, erfasst durch tragbare Sensoren.	Decision Trees, K-nearest Neighbors, Support Vector Machine	cross-sectional	106 Messungen (8-13h) (APDM Opal sensor; Akzelerometer, Gyroskop, Magnetometer)	94,4 % (Risiko für Entwicklungsverzögerung)
Yamamoto K, K. Matsumoto, T. Usui, I. Kanaya and Y. Tsujino	2020	Internet of Toys for Measuring Development of Ball Handling Skills in Support of Childcare Workers	Japan	Spielzeuge mit Sensoren erfassen Bewegungsdaten zur Schätzung des Entwicklungsstands von Kindern. Ein Experiment testete die Identifikation von Ballaktivitäten basierend auf Wurfbewegungen.	Deep Learning, Machine Learning, Support Vector Machine, Random Forest	cross-sectional/experimentell	470 Datenpunkter einer akzelerometrischen Messung des Ballwurfs	0.7
Wang J, J. Liu, C. DiStefano, G. Pan, R. Gao and J. Tang	2021	Utilizing deep learning and oversampling methods to identify children's emotional and behavioral risk	USA	Vorhersage von emotionalen und verhaltensbezogenen Risiken durch Analyse von Fragebogendaten.	Deep Neural Network (5 layers), Naive Bayes, Logistic Regression	cross-sectional	BASC-2-BESS Teacher Rating Scale (2459 Fälle, davon 120 mit emotionaler/Verhaltensauffälligkeit)	0.95
Bhavnani S, D. Mukherjee, S. Bhopal, K. K. Sharma, J. Dasgupta, G. Divan, S. Soremekun, R. Roy, B. Kirkwood and V. Patel	2021	The association of a novel digital tool for assessment of early childhood cognitive development, 'Developmental assessment on an E-Platform (DEEP)', with growth in rural India: A proof of concept study	Indien	Kognitives Bewertungsinstrument ("DEEP") für 3-Jährige und Vergleich mit der Bayley Infant and Toddler Development Scale.	Supervised Machine Learning Approach: Linear Regression, Random Forest, Support Vector Machine, Extreme Gradient Boosting and Logistic Regression; 10-fold cross-validation	longitudinal	Bayley-Skala Daten von 1359 3-jährigen Kindern	nicht angegeben
He L, H. Li, J. Wang, M. Chen, E. Gozdas, J. R. Dillman and N. A. Parikh	2020	A multi-task, multi-stage deep transfer learning model for early prediction of neurodevelopment in very preterm infants	USA	Ein Deep-Transfer-Lernmodell zur frühen Vorhersage der neurodevelopmentalen Entwicklung von sehr frühgeborenen Kindern konnte nach zwei Jahren Säuglinge mit hohem Risiko für kognitive, sprachliche und motorische Beeinträchtigungen identifizieren.	Deep Transfer Learning Neural Network Model	cross-sectional	1226 MRT-Bilder mit brain connectome	AUC: 0.86 (koggnitiv), 0.66 (Sprache), 0.84 (Motorik)
Armstrong R, M. Symons, J. G. Scott, W. L. Arnott, D. A. Copland, K. L. McMahon and A. J. O. Whitehouse	2018	Predicting language difficulties in middle childhood from early developmental milestones: A comparison of traditional regression and machine learning techniques	Australien	Analyse des Infant Monitoring Questionnaire und des Clinical Evaluation of Language Fundamentals Questionnaire zur Vorhersage von Sprachschwierigkeiten bei Kindern mit einem Durchschnittsalter von 10 Jahren, basierend auf früheren Entwicklungsmeilensteinen und Kommunikationsfähigkeiten im Alter von etwa 3 Jahren.	WEKA (not specified), Decision Trees	longitudinal	1322 Infant Monitoring Questionnaire-Bögen	0.66
Borovsky A, D. Thal and L. B. Leonard	2021	Moving towards accurate and early prediction of language delay with network science and machine learning approaches	USA	Vorhersage verzögerter Sprachentwicklung mittels Machine-Learning-Modellen, die MBCDI-Fragebogendaten analysieren, die von Eltern bereitgestellt wurden.	Random forest	longitudinal	Fragebögen von 476 Kindern im Alter von 16-28 Monate (MBCDI, EIRLI, LASER)	90% Prädiktion
Ruiz MLM, M. A. Valero and I. P. D. Cruz	2012	Validation tool for smart screening of language disorders in pediatrics care	Spanien	Entscheidungsunterstützungssystem für Kinderärzt:innen zur Erkennung verzögerter Sprachentwicklung.	Knowledge Acquisition (CommonKADS, Methontology)	theoretisch	21 Fallbeschreibungen von Kindern mit Sprachentwicklungsstörung	nicht angegeben
Welarathna KT, V. Kulasekara, K. Pulasinghe and V. Piyawardana	2021	Automated Sinhala Speech Emotions Analysis Tool for Autism Children	Sri Lanka	Sprachemotionserkennung durch Analyse von Audio-Streams zur Erkennung von Autismus-Spektrum-Störungen (ASS)	Machine learning: Random Forest Classifier, Gradient Boosting Classifier, K-neighbors classifier, MLP classifier, bagging classifier, MLP, decision tree classifier; Deep Learning: Convolutional Neural Network	cross-sectional	Audioaufnahmen von 238 Kindern	0.9
Asgari M, Chen L, Fombonne E	2021	Quantifying Voice Characteristics for Detecting Autism	USA	Automatisierte quantitative Analyse prosodischer Auffälligkeiten bei Autismus mittels harmonischer Sprachmerkmale	Support Vector Machine	cross-sectional/experimentell	118 Jugendliche, Audioaufnahmen	0.776
Zhou Q, J. Li, Q. Xu, H. Li, X. Xu and H. Liu	2022	Early Screening of ASD Based on Hand Gesture Analysis	China	Frühe Diagnose neurodevelopmentaler Erkrankungen durch Handgesten mittels Deep Learning. Zu den neurodevelopmentalen Erkrankungen gehören ASD, Sprachstörungen und geistige Behinderung.	Deep Learning, ResNet, YOLOv5	cross-sectional	Bilder von Handgesten von 5 Personen	0.9942
Chen C, A. Chander, K. Uchino and K. Ryokai	2016	Guided Play: Automatic Stereotypical Behavior Analysis and Intervention during Play	USA	"Guided Play"-Technologie, die das Spielverhalten von Kindern analysiert und nach "eingeschränktem und repetitivem Verhalten" sucht, um Autismus zu diagnostizieren. Die Untersuchung ist noch im Gange, mit einer Veröffentlichung über Design und Implementierung.	nicht angegeben	theoretisch	Daten von Bauklotzspielen von 9 Kindern mit Autismusspektrumstörung	keine Ergebnisse
Ardalan A, A. H. Assadi, O. J. Surgent and B. G. Travers	2019	Whole-body movement during videogame play distinguishes youth with autism from youth with typical development	USA	Kinematische Daten während Videospielaktivitäten zur Erkennung von Autismus bei Jugendlichen. Algorithmus ist altersabhängig war und erkennt Autismus eher anhand von Entwicklungsverzögerungen als durch spezifische Bewegungen	Random Forest	cross-sectional/experimentell	62 einstündige kinematische Datensets (Kamera und Wii Balance Board)	0.89
Lin Y, Y. Gu, Y. Xu, S. Hou, R. Ding and S. Ni	2022	Autistic spectrum traits detection and early screening: A machine learning based eye movement study	China	Augenbewegungsdaten zur Vorhersage autistischer Merkmale mittels Machine Learning.	K-means clustering, Logistic Regression, Naive Bayes Classifier, KNN, SVM, Decision Tree, Random Forests, Gradient Boosting Decision Tree (GBDT), Ensemble Model	cross-sectional	Vorstudie: 107 Erwachsene, Studie: 22 Kinder, Augenbewegungsdaten mittels VR (15-20 Sekunden Länge)	0.73
Aslam AR and M. A. B. Altaf	2019	An 8 channel patient specific neuromorphic processor for the early screening of autistic children through emotion detection	Pakistan	Echtzeit-Emotionserkennung mittels EEG, analysiert durch Machine Learning, zur Erkennung von Autismus.	Support Vector Machine	theoretisch	8-Kanal EEG	0.63
Rahman R, A. Kodesh, S. Z. Levine, S. Sandin, A. Reichenberg and A. Schlessinger	2020	Identification of newborns at risk for autism using electronic medical records and machine learning	Israel	Anwendung von Machine-Learning-Modellen auf elektronische Patientenakten (EMRs) zur frühzeitigen Vorhersage des ASS-Risikos. Die Studie zeigte, dass diese Algorithmen unerkannte Merkmale im Zusammenhang mit dem ASS-Risiko identifizieren können.	Feed Forward Neural Networks, Logistic Regression, Random Forests	longitudinal	96.138 elektronische medizinsiche Akten	0.9562
Akyol K	2020	Assessing the importance of autistic attributes for autism screening	USA	Identifikation von Merkmalen zur Autismus-Erkennung aus elektronischen Gesundheitsakten, wie „Familienmitglied mit pervasiver Entwicklungsstörung“ und „ Neugeborenengelbsucht“.	Multilayer Perceptron (MLP), Quadratic Discriminant Analysis (QDA), Random Forest, Support Vector Machine	theoretisch	9655 AQ-10 score sheets	1
Bussu G, E. J. H. Jones, T. Charman, M. H. Johnson, J. K. Buitelaar and B. Team	2018	Prediction of Autism at 3 Years from Behavioural and Developmental Measures in High-Risk Infants: A Longitudinal Cross-Domain Classifier Analysis	Niederlande	Einsatz von Machine Learning zur frühen Vorhersage von ASS anhand von Verhaltens- und Entwicklungsmaßstäben. Die Studie zeigte, dass Kinder mit niedrigem Risiko und typischen Merkmalen höhere Entwicklungsniveaus und weniger ASS-Symptome aufwiesen als Kinder mit atypischen Merkmalen und hohem Risiko.	Support Vector Machine	longitudinal	928 Mullen Scales of Early Learning, & Vineland Adaptive Behavior Scales-Bögen	0.71
Bone D, S. L. Bishop, M. P. Black, M. S. Goodwin, C. Lord and S. S. Narayanan	2016	Use of machine learning to improve autism screening and diagnostic instruments: effectiveness, efficiency, and multi‐instrument fusion	USA	Machine-Learning-Algorithmus zur Vorhersage von Entwicklungsstörungen im Säuglingsalter und besserer Autismus-Erkennung, basierend auf Fragebogendaten und perinatalen Informationen, verglichen mit dem Infant Neurological International Battery Test.	Support Vector Machine	cross-sectional/experimentell	1726 Autism Diagnostic Interview-Revised (ADI-R) /Social Responsiveness Scale (SRS)-Ergebnisse	89.2% Sensitivität, 59.0% Spezifität
Wall DP, R. Dally, R. Luyster, J.-Y. Jung and T. F. DeLuca	2012	Use of artificial intelligence to shorten the behavioral diagnosis of autism	USA	Retrospektive Machine-Learning-Analyse von ADI_R-Daten zur Diagnose von Autismus. 7 von 29 Items ermöglichten eine Klassifikation von Autismus mit 99,9 % Genauigkeit.	Weka: ADTree, BFTree, ConjunctiveRule, DecisionStump, FilteredClassifier, J48, J48graft, JRip, LADTree, NNge, ONeR, OrdinalClassClassifier, PART, Ridor, SimpleCart	theoretisch	2959 Sets von Autism Diagnostic Interview Revised (ADI-R)-Daten	0.999
Wall DP, J. Kosmicki, T. F. DeLuca, E. Harstad and V. A. Fusaro	2012	Use of machine learning to shorten observation-based screening and diagnosis of autism	USA	Analyse von ADOS-Score-Sets mittels Machine Learning zur Diagnose von Autismus. 8 von 29 Items ermöglichten eine 100%ige Genauigkeit bei der Erkennung von Autismus.	Weka: ADTree, BFTree, DecisionStump, FT, J48, J48graft, JRip, LADTree, LMT, NNge, ONeR, PART, Random Tree, REPTree, Ridor, SimpleCart	theoretisch	627 Datensätze des ADOS Module 1	1
Achenie LEK, A. Scarpa, R. S. Factor, T. Wang, D. L. Robins and D. S. McCrickard	2019	A machine learning strategy for autism screening in toddlers	USA	Autismus-Screening bei Kleinkindern mittels Machine Learning zur Verbesserung der Risikodetektion in der Kinderheilkunde. Die Methode ist vergleichbar mit früheren Ansätzen und erfordert weniger Fragebogenelemente.	fast Artificial Neural Network	cross-sectional	14.995 M-CHAT-R/F-Fragebögen	nicht angegeben
Alfonsi JE, Choi EEY, Arshad T et al.	2020	Carbohydrate Counting App Using Image Recognition for Youth With Type 1 Diabetes: Pilot Randomized Control Trial	Kanada	Die App konnte den Kohlenhydratgehalt adäquat erkennen, verbesserte die Genauigkeit der Kohlenhydratzählung und senkte den HbA1c-Spiegel bei Jugendlichen mit Typ-1-Diabetes	image analysis	RCT (Pilotstudie)	44 Jugendliche, davon nutzten 22 die App	nicht angegeben
Ramakrishnan, K., V. Balakrishnan, K. S. Ng	2021	Using Artificial Intelligence for Diabetes Distress Detection among the Facebook Community	Malaysia	Analyse von 2244 Beiträgen in einer Facebook-Diabetes-Gruppe zur Ermittlung von Stress durch die Diabetes-Diagnose mittels eines lexikonbasierten Ansatzes zur Zuordnung von Emotionen. Das Modell konnte dies genau durchführen und erzielte bessere Ergebnisse, wenn Reaktionen anderer Nutzer berücksichtigt wurden.	dictionary-based (classification of emotion), linear regression	cross-sectional	2244 Posts in einer Diabetes-Selbsthilfe-Facebook-Gruppe	0.76
Gaur, Manas, Amanuel Alambo, Joy Prakash Sain, Ugur Kursuncu, Krishnaprasad Thirunarayan, Ramakanth Kavuluru, Amit Sheth, Randy Welton, Jyotishman Pathak	2019	Knowledge-aware Assessment of Severity of Suicide Risk for Early Intervention	USA	Eine Reddit-basierte Studie zur Vorhersage des Suizidrisikos entwickelte ein Suizidrisiko-Schweregrad-Lexikon und ein Dataset von 2181 Nutzern, die suizidale Gedanken oder Verhalten diskutierten oder andeuteten. Das vorgeschlagene 5-Label-Klassifikationsschema übertraf bestehende Methoden.	Convolutional neural network (CNN), Support vector machine (SVM), Random forest	cross-sectional	2181 Redditors, die suizidale Ideation, suizidales Verhalten oder Suizidversuche diskutierten oder implizierten, 500 Redditors als Vergleichsgruppe	nicht angegeben
